# Supplementary material for: Synergistic Effects of Fructose and Food Preservatives on Metabolic Dysfunction-Associated Steatotic Liver Disease (MASLD): From Gut Microbiome Alterations to Hepatic Gene Expression
Source: Nutrients. 2024 Oct 30;16(21):3722. doi: 10.3390/nu16213722 (PMC11547954; doi:10.3390/nu16213722)
Supplement: Supplementary file 1 [file nutrients-16-03722-s001.zip]

Archive with 1 entries (1 files):
- nutrients-3221901-supplementary.xlsx
