# Supplementary material for: Synergistic Effects of Fructose and Food Preservatives on Metabolic Dysfunction-Associated Steatotic Liver Disease (MASLD): From Gut Microbiome Alterations to Hepatic Gene Expression
Source: Nutrients. 2024 Oct 30;16(21):3722. doi: 10.3390/nu16213722 (PMC11547954; doi:10.3390/nu16213722)
Supplement: Supplementary file 1 [file nutrients-16-03722-s001.zip › nutrients-3221901-supplementary.xlsx]

## Sheet: Sheet1
Table S1. Key gene expression changes in fructose-induced MASLD Model. The modulating effect of food preservatives.
Gene Name	Fold Change	FDR p-Value		Function	Potential Link to MASLD
Water vs Fructose
Csad	25.48	4.93e-05		Cysteine sulfinic acid decarboxylase, involved in taurine biosynthesis	Taurine deficiency has been associated with NAFLD; upregulation may be protective
Me1	22.24	4.91e-05		Malic enzyme 1, provides NADPH for fatty acid biosynthesis	Increased fatty acid synthesis, contributing to hepatic steatosis
Insr	19.64	4.93e-05		Insulin receptor	Upregulation may indicate developing insulin resistance, a key feature of NAFLD
Abcc3	16.77	4.32e-05		ATP-binding cassette transporter, involved in bile acid transport	Altered bile acid homeostasis, which can affect lipid metabolism
Aox1	16.92	4.26e-05		Aldehyde oxidase 1, involved in ROS production	Increased oxidative stress, contributing to liver damage in NAFLD
Acox1	11.14	4.32e-05		Acyl-CoA oxidase 1, involved in fatty acid β-oxidation	Altered fatty acid metabolism, potentially compensatory mechanism
Abca1	10.73	4.91e-05		ATP-binding cassette transporter A1, involved in cholesterol efflux	Altered cholesterol metabolism, potentially protective against NAFLD
Acaa1b	12.63	4.26e-05		Acetyl-CoA acyltransferase 1B, involved in fatty acid β-oxidation	Altered fatty acid metabolism, potentially compensatory mechanism
Acsl1	4.2	4.93e-05		Acyl-CoA synthetase long-chain family member 1, activates long-chain fatty acids	Increased fatty acid activation, potentially contributing to lipid accumulation
Aldh3a2	6.21	4.93e-05		Aldehyde dehydrogenase, involved in aldehyde detoxification	Protection against lipid peroxidation products
Hadha	5.8	4.93e-05		Hydroxyacyl-CoA dehydrogenase, involved in fatty acid β-oxidation	Altered fatty acid metabolism, potentially compensatory mechanism
Ces1e	12.31	4.26e-05		Carboxylesterase 1E, involved in lipid metabolism	Altered lipid metabolism, potentially contributing to NAFLD
Ces1d	5.05	4.93e-05		Carboxylesterase 1D, involved in lipid metabolism	Altered lipid metabolism, potentially contributing to NAFLD
Cxcl1	-4.36	4.93e-05		Chemokine, involved in inflammatory response	Decreased inflammation, potentially protective against NAFLD progression
Ccl9	-10.43	4.93e-05		Chemokine, involved in inflammatory response	Altered inflammatory response, potentially affecting NAFLD progression
Gnpnat1	-6	4.32e-05		Glucosamine-phosphate N-acetyltransferase 1, involved in hexosamine biosynthesis	Altered glucose metabolism, potentially affecting insulin sensitivity
Lyz2	-13.78	4.93e-05		Lysozyme 2, involved in innate immune response	Altered immune response, potentially affecting NAFLD progression
Birc6	9.42	4.32e-05		Baculoviral IAP repeat-containing 6, inhibitor of apoptosis	Potential protection against hepatocyte death in NAFLD
Mtus1	6.15	4.26e-05		Mitochondrial tumor suppressor 1	Potential role in regulating hepatocyte proliferation in NAFLD
Dicer1	4.15	4.91e-05		Ribonuclease, involved in miRNA processing	Altered miRNA regulation, potentially affecting various NAFLD-related pathways
Fructose vs Fructose_Sorbate
Cyp2a5	7.2	7.7e-05		Cytochrome P450 enzymes involved in xenobiotic and lipid metabolism	Alterations may lead to lipid accumulation and increased oxidative stress in the liver
Cyp2a4	20.95	0.0013
Cyp4a12b	-717.52	0.0092
Cyp14a12a	-2499.64	0.0102
Cyp2b10	179.51	0.0107
Cyp2d9	-19.08	0.0108
Cyp2b9	6356.51	0.0112
Cyp17a1	25.54	0.0112
Elovl3	-1835.21	0.003		Fatty acid elongation	Downregulation could disrupt lipid metabolism, contributing to hepatic fat accumulation
Scp2	-4.38	0.0092		Intracellular lipid transfer	Changes may affect lipid distribution and metabolism in liver cells
Fmo3	98.14	0.0107		Oxidative stress response	Increased expression may indicate higher oxidative stress, a key feature in NAFLD progression
Sult3a1	2267.78	0.0092		Sulfotransferase involved in lipid metabolism	Alterations could affect liver lipid processing
Abcb1a	6.53	0.0099		Transport protein	Changes may affect movement of lipids and other molecules in liver cells
Hsd17b6	13.43	0.0107		Steroid metabolism	Could influence lipid homeostasis in the liver
Gas6	7.33	0.0092		Growth factor	Implicated in liver fibrosis, a late-stage complication of NAFLD
Mup6	-7.77	0.0092		Regulation of energy expenditure and glucose metabolism	Dysregulation could contribute to metabolic imbalances associated with NAFLD
Mup-ps19	-109.92	0.0099
Mup20	-93.46	0.0107
Slc22a26	187.4	0.0107		Solute carrier transporter	May influence movement of metabolites or toxins, affecting liver health
A1bg	478.82	0.0038		Alpha-1-B glycoprotein, associated with lipid metabolism	Alterations could potentially affect lipid processing in the liver
Sds	4.49	0.0057		Serine dehydratase, involved in amino acid metabolism	Changes could affect overall liver metabolism
Ly6e	2.75	0.0092		Lymphocyte antigen, involved in immune responses	May indicate inflammatory processes associated with NAFLD
Gbp3	3.33	0.0092		Guanylate binding protein, involved in immune responses	Could suggest inflammatory processes linked to NAFLD progression
Scap	2.17	0.0107		SREBP chaperone, involved in lipid metabolism regulation	Alterations could affect lipid synthesis and accumulation in the liver
Fructose vs Fructose_Benzoate
Cyp2a5	6.17	0.0001		Cytochrome P450 enzymes, involved in xenobiotic metabolism	Increased detoxification activity in the liver, potentially in response to metabolic stress associated with NAFLD
Cyp2a4	26.09	0.0129		Cytochrome P450 enzyme, involved in xenobiotic metabolism	Significant upregulation suggests a strong hepatic response to metabolic alterations, possibly related to NAFLD progression
Gbp3	3.17	0.0416		Guanylate binding protein 3, involved in immune response	Moderate upregulation might indicate low-grade inflammation, a feature of NAFLD
